# Supplementary material for: Pathologic polyglutamine aggregation begins with a self-poisoning polymer crystal
Source: eLife. 2023 Nov 3;12:RP86939. doi: 10.7554/eLife.86939 (PMC10624427; doi:10.7554/eLife.86939)
Supplement: Supplementary file 2. — All methods available as of April 2021. [file elife-86939-supp2.xlsx]

## Sheet: TableS2
		sequence (length 60)
Application Name	Link	Q60	N60	(Q3N)15	(Q4N)12	(Q5N)10
AGGRESCAN	http://bioinf.uab.es/aggrescan	non-amyloid	non-amyloid	non-amyloid	non-amyloid	non-amyloid
WALTZ	https://waltz.switchlab.org	non-amyloid	non-amyloid	non-amyloid	non-amyloid	non-amyloid
FoldAmyloid	http://bioinfo.protres.ru/fold-amyloid/	amyloid	amyloid	amyloid	amyloid	amyloid
ZipperDB	http://services.mbi.ucla.edu/zipperdb/	non-amyloid	non-amyloid	non-amyloid	non-amyloid	non-amyloid
Amylogram	http://smorfland.uni.wroc.pl/shiny/AmyloGram/	non-amyloid	non-amyloid	non-amyloid	non-amyloid	non-amyloid
ANuPP	https://web.iitm.ac.in/bioinfo2/ANuPP/	non-amyloid	non-amyloid	non-amyloid	non-amyloid	non-amyloid
TANGO	http://tango.crg.es/	non-amyloid	non-amyloid	non-amyloid	non-amyloid	non-amyloid
SecStr	http://biophysics.biol.uoa.gr/SecStr/	non-amyloid	non-amyloid	non-amyloid	non-amyloid	non-amyloid
BETASCAN	http://betascan.csail.mit.edu/	non-amyloid	non-amyloid	non-amyloid	non-amyloid	non-amyloid
Net-CSSP	http://cssp2.sookmyung.ac.kr/index.html	non-amyloid	non-amyloid	non-amyloid	non-amyloid	non-amyloid
AmyloidMutants	http://amyloid.csail.mit.edu/	amyloid	non-amyloid	non-amyloid	non-amyloid	non-amyloid
PASTA 2	http://old.protein.bio.unipd.it/pasta2/	non-amyloid	non-amyloid	non-amyloid	non-amyloid	non-amyloid
GAP	http://www.iitm.ac.in/bioinfo/GAP/	amyloid	amyloid	amyloid	amyloid	amyloid
MetAmyl	http://metamyl.genouest.org/	non-amyloid	non-amyloid	non-amyloid	non-amyloid	non-amyloid
Budapest Amyloid Predictor	https://pitgroup.org/bap/	non-amyloid	non-amyloid	non-amyloid	non-amyloid	non-amyloid
iAMY-SCM	http://camt.pythonanywhere.com/iAMY-SCM	amyloid	amyloid	amyloid	amyloid	amyloid
